# Supplementary material for: Uptake and Effects of Six Rare Earth Elements (REEs) on Selected Native and Crop Species Growing in Contaminated Soils
Source: PLoS One. 2015 Jun 15;10(6):e0129936. doi: 10.1371/journal.pone.0129936 (PMC4468158; doi:10.1371/journal.pone.0129936)
Supplement: S1 Table — (XLSX) [file pone.0129936.s002.xlsx]

## Sheet: S1 Table
S1 Table. Average percent germination and average speed of germination (both ± standard error) per pot of the five tested plant species grown in increasing soil concentrations (nominal doses 1 to 7) of six rare earth elements (REEs).
		Average percent germination
		Nominal Dosea
REE	Species	0 - Control	1	2	3	4	5	6	7
Pr	A. syriaca	100.0 ± 0.0	97.1 ± 2.9	91.4 ± 4.0	91.4 ± 4.0	97.1 ± 2.9	94.3 ± 5.7	91.4 ± 4.0	100.0 ± 0.0
	D. canadense	88.6 ± 5.9	94.3 ± 3.7	94.3 ± 3.7	88.6 ± 7.4	100.0 ± 0.0	94.3 ± 3.7	88.6 ± 5.9	88.6 ± 5.9
	P. virgatum	91.4 ± 5.9	88.6 ± 8.6	88.6 ± 5.9	91.4 ± 4.0	85.7 ± 5.7	94.3 ± 3.7	94.3 ± 3.7	91.4 ± 4.0
	R. sativus	100.0 ± 0.0	100.0 ± 0.0	100.0 ± 0.0	100.0 ± 0.0	100.0 ± 0.0	97.1 ± 2.9	97.1 ± 2.9	100.0 ± 0.0
	S. lycopersicum	91.4 ± 4.0	91.4 ± 4.0	77.1 ± 2.9	97.1 ± 2.9	88.6 ± 5.9	80.0 ± 7.6	88.6 ± 5.9	85.7 ± 5.7
Nd	A. syriaca	91.4 ± 5.9	91.4 ± 4.0	94.3 ± 3.7	97.1± 2.9	91.4 ± 4.0	97.1 ± 2.9	97.1 ± 2.9	94.3 ± 5.7
	D. canadense	94.3 ± 3.7	100.0 ± 0.0	91.4 ± 4.0	82.9 ± 5.2	91.4 ± 4.0	85.7 ± 3.7	94.3 ± 3.7	85.7 ± 3.7
	P. virgatum	88.6 ± 5.9	91.4 ± 4.0	100.0 ± 0.0	97.1 ± 2.9	94.3 ± 3.7	94.3 ± 3.7	97.1 ± 2.9	82.9 ± 5.2
	R. sativus	100.0 ± 0.0	100.0 ± 0.0	97.1 ± 2.9	100.0 ± 0.0	100.0 ± 0.0	100.0 ± 0.0	100.0 ± 0.0	100.0 ± 0.0
	S. lycopersicum	91.4 ± 5.9	91.4 ± 5.9	82.9 ± 8.1	82.9 ± 5.2	91.4 ± 4.0	88.6 ± 5.9	88.6 ± 5.9	80.0 ± 6.2
Sm	A. syriaca	100.0 ± 0.0	94.3 ± 5.7	100.0 ± 0.0	94.3 ± 3.7	100.0 ± 0.0	97.1 ± 2.9	94.3 ± 3.7	97.1 ± 2.9
	D. canadense	85.7 ± 7.2	91.4 ± 5.9	80.0 ± 4.4	94.3 ± 5.7	77.1 ± 8.1	94.3 ± 3.7	80.0 ± 7.6	88.6 ± 5.9
	P. virgatum	85.7 ± 7.2	91.4 ± 4.0	94.3 ± 3.7	85.7 ± 5.7	91.4 ± 4.0	82.9 ± 5.2	88.6 ± 5.9	94.3 ± 5.7
	R. sativus	97.1 ± 2.9	97.1 ± 2.9	100.0 ± 0.0	100.0 ± 0.0	97.1 ± 2.9	100.0 ± 0.0	97.1 ± 2.9	97.1 ± 2.9
	S. lycopersicum	91.4 ± 4.0	100.0 ± 0.0	97.1 ± 2.9	94.3 ± 3.7	97.1 ± 2.9	94.3 ± 3.7	91.4 ± 4.0	94.3 ± 3.7
Tb	A. syriaca	97.1 ± 2.9	100.0 ± 0.0	100.0 ± 0.0	100.0 ± 0.0	100.0 ± 0.0	97.1 ± 2.9	100.0 ± 0.0	97.1 ± 2.9
	D. canadense	88.6 ± 5.9	97.1 ± 2.9	82.9 ± 2.9	88.6 ± 4.0	91.4 ± 4.0	80.0 ± 6.2	85.7 ± 5.7	85.7 ± 5.7
	P. virgatum	88.6 ± 4.0	82.9 ± 6.8	94.3 ± 3.7	94.3 ± 5.7	88.6 ± 5.9	88.6 ± 4.0	85.7 ± 3.7	82.9 ± 5.2
	R. sativus	100.0 ± 0.0	91.4 ± 4.0	100.0 ± 0.0	97.1 ± 2.9	100.0 ± 0.0	100.0 ± 0.0	100.0 ± 0.0	100.0 ± 0.0
	S. lycopersicum	91.4 ± 4.0	85.7 ± 7.2	91.4 ± 4.0	85.7 ± 5.7	94.3 ± 5.7	77.1 ± 8.1	97.1 ± 2.9	80.0 ± 8.7
Dy	A. syriaca	100.0 ± 0.0	97.1 ± 2.9	91.4 ± 5.9	97.1 ± 2.9	94.3 ± 3.7	100.0 ± 0.0	85.7 ± 3.7	94.3 ± 3.7
	D. canadense	82.9 ± 5.2	80.0 ± 4.4	65.7 ± 10.4	77.1 ± 5.2	82.9 ± 5.2	94.3 ± 3.7	74.3 ± 8.4	82.9 ± 6.8
	P. virgatum	91.4 ± 5.9	80.0 ± 8.7	80.0 ± 6.2	82.9 ± 5.2	74.3 ± 5.7	65.7 ± 9.5	80.0 ± 6.2	80.0 ± 4.4
	R. sativus	97.1 ± 2.9	100.0 ± 0.0	97.1 ± 2.9	100.0 ± 0.0	97.1 ± 2.9	100.0 ± 0.0	100.0 ± 0.0	100.0 ± 0.0
	S. lycopersicum	94.3 ± 3.7	91.4 ± 5.9	82.9 ± 5.2	100.0 ± 0.0	85.7 ± 7.2	94.3 ± 3.7	88.6 ± 5.9	91.4 ± 5.9
Er	A. syriaca	94.3 ± 3.7	97.1 ± 2.9	94.3 ± 3.7	91.4 ± 4.0	100.0 ± 0.0	94.3 ± 3.7	94.3 ± 3.7	100.0 ± 0.0
	D. canadense	80.0 ± 8.7	68.6 ± 7.4	94.3 ± 5.7	77.1 ± 8.1	82.9 ± 5.2	85.7 ± 5.7	91.4 ± 4.0	82.9 ± 6.8
	P. virgatum	74.3 ± 9.5	68.6 ± 8.6	85.7 ± 8.4	71.4 ± 7.4	80.0 ± 8.7	80.0 ± 6.2	85.7 ± 8.4	85.7 ± 3.7
	R. sativus	97.1 ± 2.9	97.1 ± 2.9	100.0 ± 0.0	100.0 ± 0.0	97.1 ± 2.9	97.1 ± 2.9	100.0 ± 0.0	100.0 ± 0.0
	S. lycopersicum	97.1 ± 2.9	97.1 ± 2.9	88.6 ± 5.9	97.1 ± 2.9	94.3 ± 5.7	91.4 ± 5.9	94.3 ± 3.7	85.7 ± 5.7
		Average speed of germination
		Nominal Dosea
REE	Species	0 - Control	1	2	3	4	5	6	7
Pr	A. syriaca	0.93 ± 0.03	0.83 ± 0.03	0.84 ± 0.05	0.85 ± 0.04	0.85 ± 0.04	0.86 ± 0.05	0.77 ± 0.05	0.85 ± 0.05
	D. canadense	0.41 ± 0.03	0.47 ± 0.04	0.53 ± 0.03	0.42 ± 0.05	0.46 ± 0.03	0.43 ± 0.04	0.42 ± 0.04	0.42 ± 0.06
	P. virgatum	0.71 ± 0.05	0.76 ± 0.08	0.80 ± 0.05	0.73 ± 0.04	0.69 ± 0.07	0.77 ± 0.02	0.74 ± 0.04	0.64 ± 0.03
	R. sativus	1.55 ± 0.04	1.50 ± 0.04	1.60 ± 0.04	1.58 ± 0.03	1.45 ± 0.03	1.40 ± 0.04	1.37 ± 0.05	1.43 ± 0.03
	S. lycopersicum	0.69 ± 0.04	0.65 ± 0.04	0.64 ± 0.03	0.77 ± 0.03	0.66 ± 0.05	0.55 ± 0.06	0.63 ± 0.05	0.56 ± 0.07
Nd	A. syriaca	0.88 ± 0.06	0.83 ± 0.05	0.84 ± 0.04	0.91 ± 0.05	0.86 ± 0.05	0.80 ± 0.04	0.73 ± 0.03	0.76 ± 0.06
	D. canadense	0.45 ± 0.04	0.44 ± 0.03	0.46 ± 0.03	0.39 ± 0.04	0.37 ± 0.01	0.39 ± 0.04	0.46 ± 0.04	0.38 ± 0.04
	P. virgatum	0.73 ± 0.05	0.73 ± 0.05	0.83 ± 0.03	0.75 ± 0.05	0.78 ± 0.03	0.76 ± 0.05	0.69 ± 0.04	0.65 ± 0.07
	R. sativus	1.57 ± 0.02	1.56 ± 0.04	1.51 ± 0.04	1.58 ± 0.03	1.64 ± 0.02	1.50 ± 0.06	1.52 ± 0.04	1.44 ± 0.04
	S. lycopersicum	0.65 ± 0.04	0.61 ± 0.03	0.54 ± 0.07	0.57 ± 0.05	0.63 ± 0.05	0.57 ± 0.05	0.58 ± 0.05	0.41 ± 0.04
Sm	A. syriaca	0.86 ± 0.02	0.78 ± 0.07	0.86 ± 0.03	0.86 ± 0.05	0.90 ± 0.04	0.79 ± 0.05	0.82 ± 0.06	0.78 ± 0.04
	D. canadense	0.41 ± 0.04	0.36 ± 0.03	0.31 ± 0.03	0.40 ± 0.03	0.29 ± 0.05	0.39 ± 0.02	0.29 ± 0.03	0.30 ± 0.02
	P. virgatum	0.64 ± 0.07	0.66 ± 0.04	0.64 ± 0.04	0.57 ± 0.06	0.64 ± 0.05	0.59 ± 0.05	0.59 ± 0.05	0.56 ± 0.08
	R. sativus	1.58 ± 0.06	1.81 ± 0.08	1.72 ± 0.04	1.72 ± 0.07	1.81 ± 0.11	1.86 ± 0.05	1.56 ± 0.07	1.43 ± 0.10
	S. lycopersicum	0.66 ± 0.03	0.73 ± 0.03	0.62 ± 0.04	0.69 ± 0.02	0.67 ± 0.05	0.62 ± 0.02	0.57 ± 0.04	0.56 ± 0.02
Tb	A. syriaca	0.88 ± 0.06	0.86 ± 0.02	1.06 ± 0.02	0.85 ± 0.03	0.90 ± 0.05	0.83 ± 0.04	0.91 ± 0.02	0.88 ± 0.04
	D. canadense	0.51 ± 0.05	0.51 ± 0.04	0.48 ± 0.02	0.53 ± 0.03	0.50 ± 0.03	0.44 ± 0.05	0.47 ± 0.03	0.43 ± 0.03
	P. virgatum	0.69 ± 0.03	0.65 ± 0.07	0.77 ± 0.04	0.75 ± 0.06	0.66 ± 0.06	0.73 ± 0.04	0.63 ± 0.03	0.66 ± 0.04
	R. sativus	1.89 ± 0.07	1.67 ± 0.12	1.77 ± 0.07	1.84 ± 0.10	1.80 ± 0.04	1.73 ± 0.07	1.79 ± 0.08	1.72 ± 0.07
	S. lycopersicum	0.64 ± 0.04	0.59 ± 0.06	0.66 ± 0.05	0.62 ± 0.05	0.67 ± 0.07	0.49 ± 0.07	0.59 ± 0.02	0.51 ± 0.05
Dy	A. syriaca	0.84 ± 0.02	0.76 ± 0.02	0.72 ± 0.05	0.77 ± 0.03	0.77 ± 0.02	0.83 ± 0.02	0.69 ± 0.03	0.73 ± 0.05
	D. canadense	0.46 ± 0.03	0.49 ± 0.03	0.34 ± 0.06	0.43 ± 0.04	0.44 ± 0.03	0.57 ± 0.03	0.42 ± 0.06	0.44 ± 0.03
	P. virgatum	0.65 ± 0.04	0.59 ± 0.07	0.62 ± 0.06	0.63 ± 0.05	0.57 ± 0.04	0.50 ± 0.07	0.60 ± 0.05	0.61 ± 0.04
	R. sativus	1.57 ± 0.07	1.65 ± 0.03	1.61 ± 0.09	1.76 ± 0.04	1.50 ± 0.10	1.69 ± 0.05	1.77 ± 0.08	1.73 ± 0.07
	S. lycopersicum	0.72 ± 0.03	0.72 ± 0.06	0.62 ± 0.05	0.74 ± 0.02	0.64 ± 0.06	0.67 ± 0.05	0.63 ± 0.04	0.61 ± 0.04
Er	A. syriaca	0.86 ± 0.05	0.80 ± 0.05	0.84 ± 0.04	0.75 ± 0.05	0.84 ± 0.03	0.89 ± 0.05	0.81 ± 0.04	0.80 ± 0.02
	D. canadense	0.42 ± 0.03	0.35 ± 0.04	0.51 ± 0.05	0.40 ± 0.05	0.42 ± 0.03	0.46 ± 0.05	0.44 ± 0.02	0.38 ± 0.05
	P. virgatum	0.58 ± 0.07	0.52 ± 0.07	0.66 ± 0.07	0.52 ± 0.06	0.61 ± 0.06	0.64 ± 0.05	0.67 ± 0.07	0.66 ± 0.03
	R. sativus	1.19 ± 0.03	1.20 ± 0.03	1.24 ± 0.01	1.24 ± 0.01	1.18 ± 0.04	1.18 ± 0.04	1.22 ± 0.01	1.23 ± 0.01
	S. lycopersicum	0.71 ± 0.04	0.78 ± 0.03	0.68 ± 0.05	0.75 ± 0.02	0.66 ± 0.5	0.67 ± 0.04	0.70 ± 0.03	0.53 ± 0.04
a Measured doses vary by REE. In order from "0 - Control" to "7", the doses for each REE are (in mg REE/kg dry soil):
Pr: 1.46, 25.65, 41.65, 125.00, 149.00, 311.50, 592.00, and 1032.50
Nd: 5.78, 26.10, 65.10, 101.00, 188.50, 319.00, 819.00, and 1545.00
Sm: 1.40, 26.85, 65.85, 96.20, 102.75, 317.00, 430.00, and 1060.00
Tb: 0.18, 23.25, 37.00, 79.05, 152.50, 326.00, 497.00, and 1056.50
Dy: 1.20, 27.70, 45.90, 78.65, 167.00, 320.50, 632.50, and 1080.00
Er: 0.57, 25.80, 40.95, 78.75, 146.50, 328.00, 738.00, and 1065.00
