# Supplementary material for: Uptake and Effects of Six Rare Earth Elements (REEs) on Selected Native and Crop Species Growing in Contaminated Soils
Source: PLoS One. 2015 Jun 15;10(6):e0129936. doi: 10.1371/journal.pone.0129936 (PMC4468158; doi:10.1371/journal.pone.0129936)
Supplement: S2 Table — Post hoc tests [Dunnett's one-sided (ANOVA) or Conover-Inman (Kruskal-Wallis)] were performed in order to determine doses that negatively differed from the controls. (XLSX) [file pone.0129936.s003.xlsx]

## Sheet: S2 Table
S2 Table. Analyses (ANOVA or Kruskal-Wallis test) of the effects of rare earth element (REE) soil dosage on the percent germination of five plant species.
REE	Species	df	χ2 or Fa	p-value	Doses Sig. Negatively different
					from controls (mg REE/kg)
Pr	A. syriaca	7	9.462	0.221	None
	D. canadense	7	4.762	0.689	None
	P. virgatum	7	2.241	0.945	None
	R. sativus	7	6.111	0.527	None
	S. lycopersicum	7	10.759	0.149	None
Nd	A. syriaca	7	3.679	0.816	None
	D. canadense	7	13.375	0.063	None
	P. virgatum	7	11.8	0.107	None
	R. sativus	7	7	0.429	None
	S. lycopersicum	7	4.85	0.678	None
Sm	A. syriaca	7	6.076	0.531	None
	D. canadense	7	9.669	0.208	None
	P. virgatum	7	5.069	0.652	None
	R. sativus	7	3.235	0.862	None
	S. lycopersicum	7	5.951	0.546	None
Tb	A. syriaca	7	5.189	0.637	None
	D. canadense	7	8.397	0.299	None
	P. virgatum	7	6.34	0.501	None
	R. sativus	7	16.923	0.018	23.25
	S. lycopersicum	7	8.308	0.306	None
Dy	A. syriaca	7	13.675	0.057	None
	D. canadense	7	9.098	0.246	None
	P. virgatum	7,48	1.19a	0.326	None
	R. sativus	7	5.189	0.637	None
	S. lycopersicum	7	8.285	0.308	None
Er	A. syriaca	7	6.667	0.464	None
	D. canadense	7,48	1.49a	0.194	None
	P. virgatum	7	6.882	0.441	None
	R. sativus	7	4.231	0.753	None
	S. lycopersicum	7	6.346	0.5	None
Post hoc tests [Dunnett's one-sided (ANOVA) or Conover-Inman (Kruskal-Wallis)] were performed in order to determine doses that negatively differed from the controls.
a Indicates F-value for ANOVA
