# Supplementary material for: Uptake and Effects of Six Rare Earth Elements (REEs) on Selected Native and Crop Species Growing in Contaminated Soils
Source: PLoS One. 2015 Jun 15;10(6):e0129936. doi: 10.1371/journal.pone.0129936 (PMC4468158; doi:10.1371/journal.pone.0129936)
Supplement: S3 Table — No observed effect (NOEC) and lowest observed effect (LOEC) concentrations of the given REE were determined based on either Dunnett's one-way post hoc comparisons (ANOVA) or Conover-Inman post hoc comparisons (Kruskal-Wallis) for negative differences (i.e. reduced biomass) from the controls. (XLSX) [file pone.0129936.s004.xlsx]

## Sheet: S3 Table
S3 Table. Summary of ANOVA or Kruskal-Wallis analyses on aboveground, shoot biomass (and including the radish bulb for R. sativus) for five plant species grown in rare earth element (REE) contaminated soils.
					NOEC	LOEC
REE	Species	df	F or Χ2 a	p-value	(mg REE/kg dry soil)
Pr	A. syriaca	7,48	7.95	<0.001	311.5	592
	D. canadense	7,48	23.14	<0.001	149	311.5
	P. virgatum	7	26.41a	<0.001	311.50d	592
	R. sativus	7,48	3.42b	0.005	592	1032.5
	S. lycopersicum	7	25.12a	0.001	311.5	592
Nd	A. syriaca	7,44	8.1	<0.001	188.5	319
	D. canadense	7	31.23a	<0.001	319	819
	P. virgatum	7,48	12.87b	<0.001	319	819
	R. sativus	7	27.85a	<0.001	319	819
	S. lycopersicum	7,45	16.87	<0.001	188.5	319
Sm	A. syriaca	7,48	12.99	<0.001	102.75	317
	D. canadense	7,48	20.74	<0.001	1.4	26.85
	P. virgatum	7,48	3.16	0.008	430	1060
	R. sativus	7,48	8.35	<0.001	1.40e	26.85
	S. lycopersicum	7,48	12.03	<0.001	102.75f	317
Tb	A. syriaca	7,48	28.56b	<0.001	37.00d	79.05
	D. canadense	7,48	21.90b	<0.001	37	79.05
	P. virgatum	7,48	3.17	0.008	1056.50g	-
	R. sativus	7,48	0.6	0.749	1056.5	-
	S. lycopersicum	7,48	8.46	<0.001	497.00d	1056.5
Dy	A. syriaca	7	22.01a	0.003	45.90h	78.65
	D. canadense	7,48	7.39	<0.001	167	320.5
	P. virgatum	7,48	2.68	0.02	1080.00g	-
	R. sativus	7,48	1.2	0.321	1080	-
	S. lycopersicum	7,48	1.23	0.307	1080	-
Er	A. syriaca	7,48	21.71c	<0.001	78.75	146.5
	D. canadense	7,48	15.69	<0.001	78.75d	146.5
	P. virgatum	7,48	6.02c	<0.001	146.5	328
	R. sativus	7,48	2.44	0.032	1065.00f	-
	S. lycopersicum	7,48	4.38	0.001	1065.00g	-
No observed effect (NOEC) and lowest observed effect (LOEC) concentrations of the given REE were determined based on either Dunnett's one-way post hoc comparisons (ANOVA) or Conover-Inman post hoc comparisons (Kruskal-Wallis) for negative differences (i.e. reduced biomass) from the controls.
a Indicates Χ2 value for Kruskal-Wallis analyses
b Biomass log10 transformed
c Biomass square-root transformed
d The preceding dose also negatively differed from the controls; however, since no effect was observed for this dose, it was chosen as the NOEC
e All doses except for the 102.75 mg Sm/kg dose were negatively different from the controls
f A lower dose did statistically, negatively differ from the controls; however, subsequent doses were unaffected up to, and including this dosage
g Though a statistical effect is present, no doses were statistically, negatively different from the controls
h All doses higher than 45.90 mg Dy/kg were statistically, negatively different from the controls accept the 632.50 mg Dy/kg dosage
