# Supplementary material for: Uptake and Effects of Six Rare Earth Elements (REEs) on Selected Native and Crop Species Growing in Contaminated Soils
Source: PLoS One. 2015 Jun 15;10(6):e0129936. doi: 10.1371/journal.pone.0129936 (PMC4468158; doi:10.1371/journal.pone.0129936)
Supplement: S4 Table — Only the control, 2nd, 4th, and 6th doses for each REE were included. Dunnett's one-way post hoc comparison (or the Conover-Inman test) was used to determine doses that were significantly negatively different from the controls. (XLSX) [file pone.0129936.s005.xlsx]

## Sheet: S4 Table
S4 Table. ANOVA (or Kruskal-Wallis) results for root biomass for five plant species tested in rare earth element (REE) contaminated soils.
					Doses sig.
REE	Species	df	F or Χ2 a	p-value	< controls (mg REE/kg)
Pr	A. syriaca	3,24	7.715	0.001	149.00; 592.00
	D. canadense	3,24	14.056	<0.001	149.00; 592.00
	P. virgatum	3	12.544a	0.006	149
	R. sativus	3,24	0.735b	0.541	None
	S. lycopersicum	3,24	6.854	0.002	592
Nd	A. syriaca	3,20	2.786	0.067	None
	D. canadense	3,20	8.792c	0.001	819
	P. virgatum	3,24	3.682	0.026	819
	R. sativus	3,16	3.387	0.044	Noned
	S. lycopersicum	3,19	5.083c	0.009	819
Sm	A. syriaca	3	11.64a	0.009	430
	D. canadense	3,24	17.693	<0.001	65.85; 102.75; 430.00
	P. virgatum	3,24	0.688	0.568	None
	R. sativus	3,24	1.303	0.296	None
	S. lycopersicum	3,24	3.357	0.035	430
Tb	A. syriaca	3,24	37.152c	<0.001	152.50; 497.00
	D. canadense	3,24	13.42	<0.001	152.50; 497.00
	P. virgatum	3,24	0.338	0.798	None
	R. sativus	3,24	1.536c	0.231	None
	S. lycopersicum	3,24	4.175	0.016	152.50; 497.00
Dy	A. syriaca	3,24	2.493	0.084	None
	D. canadense	3,24	7.067	0.001	45.90; 167.00; 632.50
	P. virgatum	3,24	0.585	0.631	None
	R. sativus	3,24	0.439	0.727	None
	S. lycopersicum	3,24	1.049	0.389	None
Er	A. syriaca	3,24	6.483	0.002	146.50; 738.00
	D. canadense	3,24	19.462b	<0.001	40.95; 146.50; 738.00
	P. virgatum	3,24	4.412	0.013	146.50; 738.00
	R. sativus	3,24	1.799	0.174	None
	S. lycopersicum	3	7.899a	0.048	738
Only the control, 2nd, 4th, and 6th doses for each REE were included. Dunnett's one-way post hoc comparison (or the Conover-Inman test) was used to determine doses that were significantly negatively different from the controls.
a Indicates Χ2 value for Kruskal-Wallis analyses
b Biomass square-root transformed
c Biomass log10 transformed
d Though a statistical effect is present, no doses were statistically, negatively different from the controls
