# Supplementary material for: Uptake and Effects of Six Rare Earth Elements (REEs) on Selected Native and Crop Species Growing in Contaminated Soils
Source: PLoS One. 2015 Jun 15;10(6):e0129936. doi: 10.1371/journal.pone.0129936 (PMC4468158; doi:10.1371/journal.pone.0129936)
Supplement: S5 Table — (XLSX) [file pone.0129936.s006.xlsx]

## Sheet: Sheet1
S5 Table. Root:soil and shoot:soil ratios based on detected rare earth element (REE) concentrations in dosed soils as well as in the roots and shoots of the five tested plant species.
REE	REE Soil	A. syriaca		D. canadense		P. virgatum		R. sativus		S. lycopersicum
	Concentration	Root:Soil	Shoot:Soil	Root:Soil	Shoot:Soil	Root:Soil	Shoot:Soil	Root:Soil	Shoot:Soil	Root:Soil	Shoot:Soil
	mg REE/kg dry soil
Pr	1.46	0.0821918	0.0342466	0.0958904	0.0342466	0.191781	0.0684932	0.0890411	0.0273973	0.0684932	0.0410959
	41.7	0.230935	0.0100719	0.258993	0.011271	0.229017	0.00791367	0.268585	0.0215827	0.116787	0.0177458
	149	0.248322	0.0157047	0.207383	0.0175168	0.202685	0.0137584	0.162416	0.0320805	0.133557	0.0238926
	592	0.334459	0.0118581	0.212838	0.0195946	0.1625	0.00618243	0.0567568	0.0185811	0.139865	0.025
Nd	5.78	0.115917	0.0294118	0.247405	0.0121107	0.368512	0.050173	0.0882353	0.0224913	0.0726644	0.0155709
	65.1	0.158218	0.00660522	0.173579	0.00721966	0.308756	0.00568356	0.208909	0.0198157	0.267281	0.00721966
	188.5	0.22069	0.0159682	0.255703	0.0111936	0.285942	0.00949602	0.203183	0.0223342	0.320955	0.0160212
	819	0.214896	0.00876679	0.272283	0.0103175	0.350427	0.0081685	0.20757	0.0311355	0.164835	0.0156288
Sm	1.4	0.214286	0.0571429	0.0428571	0.0142857	0.114286	0.0214286	0.1	0.00714286	0.185714	0.0285714
	65.85	0.0403948	0.00516325	0.0429765	0.00577069	0.0328018	0.00212604	0.122399	0.0116932	0.0534548	0.00668185
	102.75	0.100243	0.00875912	0.147932	0.0150852	0.0679319	0.00457421	0.0170316	0.0314355	0.193674	0.010219
	430	0.114651	0.00776744	0.156512	0.0126279	0.0869767	0.00413953	0.0739535	0.0253488	0.105814	0.0123023
Tb	0.18	0.05	0.111111	0.0555556	0.0333333	0.166667	0.166667	0.222222	0.111111	0.333333	0.277778
	37	0.0354054	0.00918919	0.0489189	0.00837838	0.0721622	0.00351351	0.165946	0.0121622	0.0859459	0.00972973
	152.5	0.0272131	0.00681967	0.06	0.0104262	0.0845902	0.00104918	0.175738	0.0113443	0.0780328	0.0112131
	497	0.147887	0.0107243	0.0985915	0.0207243	0.0581489	0.00267606	0.131791	0.0152515	0.101207	0.0154125
Dy	1.2035	0.0664728	0.0166182	0.141255	0.0166182	0.083091	0.108018	0.0997092	0.0249273	0.116327	0.0166182
	45.9	0.0407407	0.0106754	0.122222	0.0215686	0.0481481	0.00980392	0.0525054	0.0191721	0.0904139	0.012854
	167	0.0461677	0.0091018	0.109581	0.0136527	0.0325749	0.00586826	0.0898204	0.0164671	0.0874251	0.0128743
	632.5	0.0583399	0.00818972	0.126482	0.0159684	0.0344664	0.00450593	0.0479051	0.0181818	0.0790514	0.0158103
Er	0.5675	0.0881057	0.0352423	0.123348	0.0176211	0.140969	0.015859	0.0352423	0.0176211	0.123348	0.0528634
	40.95	0.028083	0.0214896	0.107692	0.0666667	0.0525031	0.00586081	0.0857143	0.0332112	0.109402	0.0261294
	146.5	0.0385666	0.02157	0.0819113	0.0264164	0.0764505	0.00443686	0.0914676	0.0230717	0.105802	0.0206826
	738	0.0268293	0.00772358	0.0596206	0.00968835	0.0147696	0.00288618	0.0581301	0.012168	0.0640921	0.0147696
